# Supplementary material for: Anthropogenic effects on the body size of two neotropical orchid bees
Source: BMC Ecol Evol. 2022 Aug 2;22:94. doi: 10.1186/s12862-022-02048-z (PMC9347145; doi:10.1186/s12862-022-02048-z)
Supplement: Supplementary file 1 — Additional file 1: Table S1. Results Pairwise (between habitats) comparisons of body size (ITD) [file 12862_2022_2048_MOESM1_ESM.xlsx]

## Sheet: Sheet1
Results Pairwise (between habitats) comparisons of body size (ITD)
TableTukeyPairWiseMeanComparisonSpeciesTogetherBodySize4Habitats
Fit: lmer(formula = BodySize ~ Treatment2 * Species + (1 | SpSiteTreat2), dataset = Bodysize_Dile_Viri_allscales)
Linear Hypotheses:
Estimate Std. Error z value Pr(>|z|)	Estimate	Std. Error	z value	Pr(>|z|)
Agricultural - City	0.009688	0.028685	0.338	0.73558
Island - City	-0.059	0.042098	-1.401	0.16107
Natural - City	0.0655	0.029463	2.223	0.02621	*
Island - Agricultural	-0.068688	0.039779	-1.727	0.08422	.
Natural - Agricultural	0.055812	0.026042	2.143	0.0321	*
Natural - Island	0.1245	0.040343	3.086	0.00203	**
Results Pairwise (between habitats) comparisons of body size (ITD)
TableTukeyPairWiseMeanComparisonDilemmaBodySize4Habitats
Fit: lmer(formula = BodySize ~ Treatment2 + (1 | SpSiteTreat2), data = Bodysize_Dile_allscales)	dataset = Bodysize_Dile_allscales.txt
Linear Hypotheses:
		Estimate	Std. Error	z value	Pr(>|z|)
Agricultural - City		0.009688	0.029416	0.329	0.74191
Island - City		-0.059	0.043171	-1.367	0.17173
Natural - City		0.0655	0.030213	2.168	0.03016	*
Island - Agricultural		-0.068687	0.040792	-1.684	0.09222	.
Natural - Agricultural		0.055813	0.026705	2.09	0.03662	*
Natural - Island		0.1245	0.041371	3.009	0.00262	**
TableTukeyPairWiseMeanComparisonViridissimaBodySize4Habitats
Fit: lmer(formula = BodySize ~ Treatment2 + (1 | SpSiteTreat2), data = Bodysize_Viri_allscales)
Linear Hypotheses:
		Estimate	Std. Error	z value	Pr(>|z|)
Agricultural - City		0.0625	0.03922	1.593	0.1111
Island - City		0.0495	0.03922	1.262	0.2069
Natural - City		0.0805	0.03397	2.37	0.0178	*
Island - Agricultural		-0.013	0.03922	-0.331	0.7403
Natural - Agricultural		0.018	0.03397	0.53	0.5962
Natural - Island		0.031	0.03397	0.913	0.3614
