# Supplementary material for: Anthropogenic effects on the body size of two neotropical orchid bees
Source: BMC Ecol Evol. 2022 Aug 2;22:94. doi: 10.1186/s12862-022-02048-z (PMC9347145; doi:10.1186/s12862-022-02048-z)
Supplement: Supplementary file 2 — Additional file 2: Table S2. Comparison of land use variables across habitats [file 12862_2022_2048_MOESM2_ESM.xlsx]

## Sheet: Sheet1
Comparison of land use variables across habitats
Comparison of land use variables (assessed at the 1000m) across habitats							Comparison of land use variables across habitats. Here the land use variables have bees assessed at the scale for which each single variable correlates most with body size
Agriculture1000							Agriculture3000
Treatment2	count	mean	sd m	edian	IQR		Treatment2	count	mean	sd	median	IQR
City	6	0.02	0.0316	0	0.0375		City	6	0.14	0.218	0.015	0.225
Agricultural	8	0.415	0.341	0.295	0.665		Agricultural	8	0.375	0.312	0.395	0.512
Island	3	0	0	0	0		Island	3	0.0167	0.0289	0	0.025
Natural	7	0.143	0.14	0.15	0.2		Natural	7	0.247	0.241	0.22	0.445
data: Agriculture1000m by Treatment2							data: Agriculture3000m by Treatment2
Kruskal-Wallis chi-squared = 13.06, df = 3, p-value = 0.004509							Kruskal-Wallis chi-squared = 5.258, df = 3, p-value = 0.1539
Dunn (1964) Kruskal-Wallis multiple comparison							Dunn (1964) Kruskal-Wallis multiple comparison
p-values adjusted with the Benjamini-Hochberg method.							p-values adjusted with the Benjamini-Hochberg method.
Comparison	Z	P.unadj	P.adj				Comparison	Z	P.unadj	P.adj
City - Agricultural	-2.99359	0.0027572	0.0165432				City - Agricultural	-1.75073	0.0799919	0.239976
City - Island	0.480442	0.630913	0.630913				City - Island	0.560327	0.575256	0.575256
Agricultural - Island	2.88986	0.00385413	0.0115624				Agricultural - Island	1.98184	0.0474966	0.28498
City - Natural	-1.57642	0.114928	0.172392				City - Natural	-0.804652	0.42102	0.505224
Agricultural - Natural	1.4292	0.152948	0.183538				Agricultural - Natural	0.961912	0.336094	0.504141
Island - Natural	-1.76326	0.0778565	0.155713				Island - Natural	-1.2229	0.221369	0.442738
RoadDens1000m							RoadDens1000m
Treatment2	count	mean	sd m	edian	IQR		Treatment2	count	mean	sd m	edian	IQR
City	6	41.1	14.6	41.5	13.5		City	6	41.1	14.6	41.5	13.5
Agricultural	8	7.05	6.54	4.99	2.74		Agricultural	8	7.05	6.54	4.99	2.74
Island	3	14.4	8.74	17.5	8.31		Island	3	14.4	8.74	17.5	8.31
Natural	7	3.61	2.77	3.1	2.19		Natural	7	3.61	2.77	3.1	2.19
data: RoadDens1000m by Treatment2							data: RoadDens1000m by Treatment2
Kruskal-Wallis chi-squared = 15.656, df = 3, p-value = 0.001334							Kruskal-Wallis chi-squared = 15.656, df = 3, p-value = 0.001334
Dunn (1964) Kruskal-Wallis multiple comparison							Dunn (1964) Kruskal-Wallis multiple comparison
p-values adjusted with the Benjamini-Hochberg method.							p-values adjusted with the Benjamini-Hochberg method.
Comparison	Z	P.unadj	P.adj				Comparison	Z	P.unadj	P.adj
City - Agricultural	2.88048	0.00397075	0.0119122				City - Agricultural	2.88048	0.00397075	0.0119122
City - Island	1.5	0.133614	0.200422				City - Island	1.5	0.133614	0.200422
Agricultural - Island	-0.731126	0.464702	0.464702				Agricultural - Island	-0.731126	0.464702	0.464702
City - Natural	3.83109	0.000127577	0.00076546				City - Natural	3.83109	0.000127577	0.00076546
Agricultural - Natural	1.11253	0.265912	0.319094				Agricultural - Natural	1.11253	0.265912	0.319094
Island - Natural	1.55168	0.120739	0.241477				Island - Natural	1.55168	0.120739	0.241477
Forest1000m							Forest2000m
Treatment2	count	mean	sd	median	IQR		Treatment2	count	mean	sd	median	IQR
City	6	0.0717	0.0826	0.05	0.137		City	6	0.075	0.0987	0.025	0.163
Agricultural	8	0.159	0.0467	0.175	0.085		Agricultural	8	0.156	0.0417	0.15	0.0625
Island	3	0.393	0.483	0.15	0.435		Island	3	0.333	0.378	0.2	0.36
Natural	7	0.773	0.167	0.75	0.13		Natural	7	0.7	0.196	0.65	0.225
data: Forest1000m by Treatment2							data: Forest2000m by Treatment2
Kruskal-Wallis chi-squared = 14.63, df = 3, p-value = 0.002162							Kruskal-Wallis chi-squared = 14.307, df = 3, p-value = 0.002516
Dunn (1964) Kruskal-Wallis multiple comparison							Dunn (1964) Kruskal-Wallis multiple comparison
p-values adjusted with the Benjamini-Hochberg method.							p-values adjusted with the Benjamini-Hochberg method.
Comparison	Z	P.unadj	P.adj				Comparison	Z	P.unadj	P.adj
City - Agricultural	-1.40456	0.160153	0.24023				City - Agricultural	-0.986221	0.324025	0.38883
City - Island	-1.27389	0.202703	0.243244				City - Island	-1.38024	0.167514	0.251271
Agricultural - Island	-0.210084	0.833602	0.833602				Agricultural - Island	-0.654877	0.512547	0.512547
City - Natural	-3.73728	0.000186021	0.00111613				City - Natural	-3.58185	0.000341175	0.00204705
Agricultural - Natural	-2.5518	0.0107167	0.03215				Agricultural - Natural	-2.82125	0.0047837	0.0143511
Island - Natural	-1.70775	0.0876835	0.175367				Island - Natural	-1.47346	0.140628	0.281256
Water 1000m							Water 2000m
Treatment2	count	mean	sd	median	IQR		Treatment2	count	mean	sd	median	IQR
City	6	0.0617	0.141	0	0.015		City	6	0.108	0.174	0	0.188
Agricultural	8	0	0	0	0		Agricultural	8	0	0	0	0
Island	3	0.233	0.404	0	0.35		Island	3	0.383	0.318	0.2	0.275
Natural	7	0.0214	0.0567	0	0		Natural	7	0.0429	0.113	0	0
data: Water1000m by Treatment2							data: Water2000m by Treatment2
Kruskal-Wallis chi-squared = 3.4054, df = 3, p-value = 0.3332							Kruskal-Wallis chi-squared = 10.626, df = 3, p-value = 0.01393
							Dunn (1964) Kruskal-Wallis multiple comparison
							p-values adjusted with the Benjamini-Hochberg method.
							Comparison	Z	P.unadj	P.adj
							City - Agricultural	1.43482	0.151337	0.227006
							City - Island	-1.92872	0.0537654	0.107531
							Agricultural - Island	-3.15908	0.0015827	0.00949618
							City - Natural	0.795897	0.426092	0.51131
							Agricultural - Natural	-0.641672	0.521086	0.521086
							Island - Natural	2.61802	0.00884406	0.0265322
UrbanGreenSpace1000m							UrbanGreenSpace500m
Treatment2	count	mean	sd	median	IQR		Treatment2	count	mean	sd	median	IQR
City	6	0.0883	0.0618	0.075	0.05		City	6	0.332	0.277	0.325	0.487
Agricultural	8	0	0	0	0		Agricultural	8	0	0	0	0
Island	3	0.0233	0.0252	0.02	0.025		Island	3	0.0167	0.0208	0.01	0.02
Natural	7	0.00143	0.00378	0	0		Natural	7	0	0	0	0
data: UrbanGreenSpace1000m by Treatment2							data: UrbanGreenSpace500m by Treatment2
Kruskal-Wallis chi-squared = 18.832, df = 3, p-value = 0.0002961							Kruskal-Wallis chi-squared = 20.799, df = 3, p-value = 0.0001159
Dunn (1964) Kruskal-Wallis multiple comparison							Dunn (1964) Kruskal-Wallis multiple comparison
p-values adjusted with the Benjamini-Hochberg method.							p-values adjusted with the Benjamini-Hochberg method.
Comparison	Z	P.unadj	P.adj				Comparison	Z	P.unadj	P.adj
City - Agricultural	3.96974	7.19523e-05	0.000431714				City - Agricultural	4.03395	5.4846e-05	0.000329076
City - Island	1.42002	0.155602	0.233403				City - Island	1.61006	0.107384	0.214769
Agricultural - Island	-1.68359	0.0922608	0.184522				Agricultural - Island	-1.53633	0.124458	0.186687
City - Natural	3.51904	0.000433111	0.00129933				City - Natural	3.91586	9.00819e-05	0.000270246
Agricultural - Natural	-0.359559	0.719177	0.719177				Agricultural - Natural	0	1	1
Island - Natural	1.38205	0.166955	0.200347				Island - Natural	1.50725	0.131748	0.158097
ImperviousSurface1000m							ImperviousSurface3000m
Treatment2	count	mean	sd	median	IQR		Treatment2	count	mean	sd	median	IQR
City	6	0.642	0.222	0.625	0.325		City	6	0.373	0.218	0.29	0.0875
Agricultural	8	0.0238	0.0346	0.01	0.0125		Agricultural	8	0.0462	0.0845	0.015	0.0425
Island	3	0.227	0.242	0.14	0.23		Island	3	0.14	0.161	0.09	0.155
Natural	7	0.01	0.0183	0	0.01		Natural	7	0.00857	0.0069	0.01	0.005
data: ImperviousSurface1000m by Treatment2							data: ImperviousSurface3000m by Treatment2
Kruskal-Wallis chi-squared = 16.671, df = 3, p-value = 0.000826							Kruskal-Wallis chi-squared = 13.481, df = 3, p-value = 0.003705
Dunn (1964) Kruskal-Wallis multiple comparison							Dunn (1964) Kruskal-Wallis multiple comparison
p-values adjusted with the Benjamini-Hochberg method.							p-values adjusted with the Benjamini-Hochberg method.
Comparison	Z	P.unadj	P.adj				Comparison	Z	P.unadj	P.adj
City - Agricultural	3.12275	0.00179168	0.00537504				City - Agricultural	2.88922	0.00386193	0.0115858
City - Island	0.915043	0.360169	0.432203				City - Island	1.0295	0.303243	0.363892
Agricultural - Island	-1.53536	0.124694	0.187042				Agricultural - Island	-1.22952	0.218876	0.328314
City - Natural	3.71667	0.000201862	0.00121117				City - Natural	3.36772	0.000757932	0.00454759
Agricultural - Natural	0.736717	0.461294	0.461294				Agricultural - Natural	0.605286	0.544989	0.544989
Island - Natural	2.05884	0.0395097	0.0790194				Island - Natural	1.66021	0.0968715	0.193743
SemiNaturalAreas1000m							SemiNaturalAreas2000m
Treatment2	count	mean	sd	median	IQR		Treatment2	count	mean	sd	median	IQR
City	6	0.117	0.103	0.125	0.163		City	6	0.163	0.14	0.14	0.207
Agricultural	8	0.415	0.29	0.55	0.532		Agricultural	8	0.384	0.273	0.49	0.525
Island	3	0.12	0.159	0.06	0.15		Island	3	0.05	0.05	0.05	0.05
Natural	7	0.0543	0.0559	0.05	0.1		Natural	7	0.0657	0.0757	0.05	0.11
data: SemiNatAreas1000m by Treatment2							data: SemiNatAreas2000m by Treatment2
Kruskal-Wallis chi-squared = 6.9387, df = 3, p-value = 0.07388							Kruskal-Wallis chi-squared = 6.8502, df = 3, p-value = 0.07683
Dunn (1964) Kruskal-Wallis multiple comparison							Dunn (1964) Kruskal-Wallis multiple comparison
p-values adjusted with the Benjamini-Hochberg method.							p-values adjusted with the Benjamini-Hochberg method.
Comparison	Z	P.unadj	P.adj				Comparison	Z	P.unadj	P.adj
City - Agricultural	-1.52167	0.128093	0.384279				City - Agricultural	-1.12697	0.259753	0.519507
City - Island	0.25265	0.800539	0.800538				City - Island	0.957312	0.33841	0.406092
Agricultural - Island	1.47775	0.139474	0.278947				Agricultural - Island	1.89889	0.0575784	0.172735
City - Natural	0.889941	0.373497	0.560246				City - Natural	1.09474	0.273628	0.410443
Agricultural - Natural	2.54451	0.010943	0.065658				Agricultural - Natural	2.35281	0.0186321	0.111793
Island - Natural	0.458604	0.646518	0.775822				Island - Natural	-0.0983411	0.921661	0.921661
