# Supplementary material for: Anthropogenic effects on the body size of two neotropical orchid bees
Source: BMC Ecol Evol. 2022 Aug 2;22:94. doi: 10.1186/s12862-022-02048-z (PMC9347145; doi:10.1186/s12862-022-02048-z)
Supplement: Supplementary file 3 — Additional file 3: Table S3. Results from Linear Mixed Model fitting body size as response variable of land use variables [file 12862_2022_2048_MOESM3_ESM.xlsx]

## Sheet: Sheet1
Results from Linear Mixed Model fitting body size as response variable of land use variables
Linear mixed model fit by REML. t-tests use Satterthwaite's method [lmerModLmerTest]
Formula: BodySize ~ Z.Agriculture3000m + Z.Forest2000m + Z.ImperviousSurface3000m + Z.SemiNatAreas2000m + Z.UrbanGreenSpace500m + Z.Water2000m + (1 | SpSiteTreat2)
REML criterion at convergence: -471
Scaled residuals:
Min	1Q	Median	3Q	Max
-3.2314	-0.6463	0.0165	0.6627	2.8325
Random effects:
Groups	Name	Variance	Std.Dev.
SpSiteTreat2	(Intercept)	0.00301	0.05486
Residual		0.01708	0.1307
Number of obs: 440, groups: SpSiteTreat2, 22
Fixed effects:
	Estimate	Std. Error	df	t value	Pr(>|t|)
(Intercept)	3.4665	0.013253	15	261.562	<2e-16 ***
Z.Agriculture3000m	0.007391	0.026809	15	0.276	0.787
Z.Forest2000m	-0.002287	0.031377	15	-0.073	0.943
Z.ImperviousSurface3000m	-0.008902	0.022885	15	-0.389	0.703
Z.SemiNatAreas2000m	-0.017427	0.025127	15	-0.694	0.499
Z.UrbanGreenSpace500m	-0.008066	0.018199	15	-0.443	0.664
Z.Water2000m	-0.016131	0.024416	15	-0.661	0.519
