# Supplementary material for: Anthropogenic effects on the body size of two neotropical orchid bees
Source: BMC Ecol Evol. 2022 Aug 2;22:94. doi: 10.1186/s12862-022-02048-z (PMC9347145; doi:10.1186/s12862-022-02048-z)
Supplement: Supplementary file 4 — Additional file 4: Table S4. Site characteristics [file 12862_2022_2048_MOESM4_ESM.xlsx]

## Sheet: SingleSiteCharacteristics_allsc
Site characteristics
Site	Region	Region Code	Habitat	RoadDens250m	RoadDens500m	RoadDens750m	RoadDens1000m	RoadDens2000m	RoadDens3000m	Forest250m	Forest500m	Forest750m	Forest1000m	Forest2000m	Forest3000m	Water250m	Water500m	Water750m	Water1000m	Water2000m	Water3000m	Agriculture250m	Agriculture500m	Agriculture750m	Agriculture1000m	Agriculture2000m	Agriculture3000m	UrbanGreenSpace250m	UrbanGreenSpace 500m	UrbanGreenSpace750m	UrbanGreenSpace1000m	UrbanGreenSpace2000m	UrbanGreenSpace3000m	ImperviousSurface250m	ImperviousSurface500m	ImperviousSurface750m	ImperviousSurface1000m	ImperviousSurface2000m	ImperviousSurface3000m	SemiNatAreas250m	SemiNatAreas500m	SemiNatAreas750m	SemiNatAreas1000m	SemiNatAreas2000m	SemiNatAreas3000m
Cancun_C	Cancun	Can	City	3.13	8.67	18.62	29.1	103.87	268.84	0.27	0.33	0.27	0.1	0.05	0.17	0	0.06	0.23	0.35	0.4	0.4	0	0	0	0	0	0	0.2	0.04	0.03	0.05	0.05	0.02	0.41	0.4	0.32	0.35	0.35	0.36	0.12	0.1	0.1	0.15	0.18	0.05
Cancun_N	Cancun	Can	Natural	0.49	2.83	6	8.38	18.18	29.8	0.96	0.96	0.67	0.75	0.55	0.43	0	0	0.06	0.15	0.3	0.49	0	0	0	0	0	0	0	0	0	0	0	0	0	0	0.06	0.05	0.1	0.02	0	0.04	0.14	0.05	0.05	0.06
Cancun_A	Cancun	Can	Agricultural	1.33	5.81	12.2	22.56	70.14	143.81	0.84	0.86	0.87	0.15	0.15	0.74	0	0	0	0	0	0	0	0	0	0.05	0.05	0	0	0	0	0	0	0	0.08	0.1	0.11	0.1	0.15	0.25	0.08	0.04	0.02	0.7	0.65	0.01
Cancun_I	Cancun	Can	Island	0.4	4.71	11.25	17.49	33.66	39.7	0.9	0.52	0.23	0.08	0.04	0.02	0	0.1	0.48	0.7	0.75	0.86	0	0	0	0	0	0	0.05	0.01	0.04	0.02	0.01	0.01	0.03	0.14	0.19	0.14	0.15	0.09	0.02	0.11	0.07	0.06	0.05	0.04
Chetumal_C	Chetumal	Che	City	2.74	7.2	14.01	23.67	119.59	244.34	0.19	0.39	0.38	0.15	0.2	0.5	0	0	0	0	0	0.06	0	0	0.04	0.07	0.05	0.03	0.13	0.1	0.25	0.03	0.05	0.03	0.45	0.16	0.17	0.5	0.4	0.28	0.24	0.35	0.18	0.25	0.3	0.11
Chetumal_N	Chetumal	Che	Natural	0	0	0	0	0	0	1	1	1	1	1	1	0	0	0	0	0	0	0	0	0	0	0	0	0	0	0	0	0	0	0	0	0	0	0	0	0	0	0	0	0	0
Chetumal_A	Chetumal	Che	Agricultural	0.48	1.61	2.49	3.43	10.35	19.81	0.34	0.22	0.2	0.12	0.2	0.26	0	0	0	0	0	0	0.66	0.78	0.81	0.8	0.75	0.74	0	0	0	0	0	0	0	0	0	0.01	0.01	0	0	0	0	0.07	0.04	0
Tizimin_C	Tizimin	Tiz	City	3.39	12.02	26.69	45.31	138.04	233.55	0	0	0	0	0	0	0	0	0	0	0	0	0	0	0.04	0.05	0.2	0.52	0.66	0.6	0.53	0.2	0.1	0.24	0.33	0.4	0.43	0.75	0.65	0.24	0	0	0	0	0.05	0
Tizimin_N	Tizimin	Tiz	Natural	0.75	1.54	2.34	3.11	14.29	31.75	0.92	0.8	0.78	0.75	0.65	0.42	0	0	0	0	0	0	0.08	0.11	0.08	0.15	0.2	0.5	0	0	0	0	0	0.01	0	0	0	0	0.01	0.01	0	0.09	0.14	0.1	0.14	0.07
Tizimin_A	Tizimin	Tiz	Agricultural	0.51	0.87	3.65	5.01	21.55	55.56	0.25	0.18	0.24	0.1	0.1	0.29	0	0	0	0	0	0	0.75	0.81	0.75	0.84	0.84	0.68	0	0	0	0	0	0.02	0	0.01	0.01	0.01	0.01	0.01	0	0	0	0.05	0.05	0
Campeche_C	Campeche	Cam	City	0.65	4.67	17.25	38.88	107.7	255.65	0.1	0.1	0.1	0.18	0.2	0.22	0	0	0	0.02	0.25	0.3	0	0	0	0	0	0	0.1	0.1	0.2	0.1	0.05	0.08	0.3	0.5	0.4	0.5	0.4	0.3	0.5	0.3	0.3	0.2	0.1	0.1
Campeche_N	Campeche	Cam	Natural	0	0	0.94	1.67	14.29	18.2	0.74	0.9	0.81	0.75	0.6	0.75	0	0	0	0	0	0	0.26	0.1	0.16	0.15	0.2	0.22	0	0	0	0	0	0.02	0	0	0	0	0.01	0.01	0	0	0.04	0.1	0.19	0.01
Campeche_A	Campeche	Cam	Agricultural	0.5	1	1.87	3.54	70.14	43.15	0.81	0.88	0.89	0.2	0.15	0.72	0	0	0	0	0	0	0.04	0.05	0.06	0.15	0.25	0.16	0	0	0	0	0.02	0.07	0.04	0.01	0.01	0.05	0.1	0.05	0.11	0.06	0.04	0.6	0.48	0.01
Oxcutzcab_C	Oxcutzcab	Oxk	City	2.08	10.38	23.73	44.13	146.47	212.04	0	0	0	0	0	0.09	0	0	0	0	0	0	0	0	0.02	0	0.1	0.29	0.5	0.6	0.49	0.05	0.05	0.17	0.5	0.4	0.49	0.85	0.5	0.25	0	0	0	0.1	0.35	0.21
Oxcutzcab_N	Oxcutzcab	Oxk	Natural	0.73	1.49	2.25	3.02	6.55	15.81	0.21	0.55	0.59	0.7	0.65	0.57	0	0	0	0	0	0	0.79	0.45	0.41	0.3	0.35	0.43	0	0	0	0	0	0	0	0	0	0	0	0	0	0	0	0	0	0
Oxcutzcab_A	Oxcutzcab	Oxk	Agricultural	0.88	2.87	5.06	8.8	26.52	40.46	0.67	0.5	0.33	0.1	0.2	0.38	0	0	0	0	0	0	0.33	0.5	0.66	0.8	0.7	0.59	0	0	0	0	0	0	0	0	0	0	0	0	0	0	0.01	0.1	0.1	0.04
PlayaCarmen_A	PlayaCarmen	Pla	Agricultural	0	1.12	2.82	5.41	40.36	98.8	0.95	0.97	0.92	0.2	0.2	0.83	0	0	0	0	0	0.01	0	0	0	0.09	0.13	0.01	0	0	0	0	0	0.08	0	0.01	0.02	0.01	0.02	0.04	0	0.03	0.06	0.7	0.65	0.04
PlayaCarmen_I	PlayaCarmen	Pla	Island	0	0	0.97	4.47	12	18.18	1	1	0.99	0.95	0.76	0.71	0	0	0	0	0.2	0.28	0	0	0	0	0	0	0	0	0	0	0	0	0	0	0	0.04	0.03	0.01	0	0	0	0	0	0
Chiquila_A	Chiquila	Chi	Agricultural	0.48	0.99	1.5	2.7	8.7	22.32	0.91	0.85	0.77	0.2	0.1	0.6	0	0	0	0	0	0.01	0.09	0.15	0.18	0.3	0.4	0.2	0	0	0	0	0	0.02	0	0	0	0	0	0	0	0	0.06	0.5	0.5	0.16
Merida_N	Merida	Mer	Natural	0.94	2.24	4.55	3.1	9.95	41.17	1	0.98	0.97	0.96	0.95	0.94	0	0	0	0	0	0	0	0.03	0.03	0.05	0.04	0.04	0	0	0	0	0	0.01	0	0	0	0.01	0.01	0.01	0	0	0	0	0	0
Merida_C	Merida	Mer	City	1.54	11.53	33.06	65.44	255.73	575.37	0	0	0	0	0	0	0	0	0	0	0	0	0	0	0	0	0	0	0.74	0.55	0.33	0.1	0.9	0.14	0.26	0.45	0.67	0.9	0.1	0.81	0	0	0	0	0	0.05
CiudadCarmen_N	CiudadCarmen	Ciu	Natural	0	0.96	3.87	5.96	9.17	12.9	0.84	0.49	0.45	0.5	0.5	0.4	0	0	0	0	0	0	0	0.3	0.35	0.35	0.4	0.54	0	0	0.03	0.01	0.01	0.01	0	0	0.01	0.01	0.01	0.01	0.16	0.23	0.16	0.13	0.08	0.04
CiudadCarmen_A	CiudadCarmen	Ciu	Agricultural	0.48	0.99	1.98	4.97	27.78	50.18	0.75	0.8	0.82	0.2	0.15	0.31	0	0	0	0	0	0	0.25	0.2	0.16	0.29	0.2	0.62	0	0	0	0	0	0.02	0	0	0	0.01	0.05	0.02	0	0	0.02	0.6	0.6	0.03
CiudadCarmen_I	CiudadCarmen	Ciu	Island	2.85	4.95	11.42	21.09	95.29	137.24	0	0	0.1	0.15	0.2	0.21	0	0.01	0.02	0	0.2	0.33	0	0	0	0	0	0.05	0.02	0.04	0.03	0.05	0.05	0.04	0.55	0.5	0.45	0.5	0.45	0.32	0.43	0.45	0.4	0.3	0.1	0.06
