# Supplementary material for: Anthropogenic effects on the body size of two neotropical orchid bees
Source: BMC Ecol Evol. 2022 Aug 2;22:94. doi: 10.1186/s12862-022-02048-z (PMC9347145; doi:10.1186/s12862-022-02048-z)
Supplement: Supplementary file 5 — Additional file 5: Table S5. Correlation coefficients between body size (ITD) of Euglossa dilemma and land uses at different scales [file 12862_2022_2048_MOESM5_ESM.xlsx]

## Sheet: Correlationresults_dile
LandUse&Scale	Correlation coefficients between body size (ITD) of Euglossa dilemma and land uses at different scales. In bold are indicated the highest absolute values.
RoadDens250m	0.0155265
RoadDens500m	-0.0771383
RoadDens750m	-0.111709
RoadDens1000m	-0.146679
RoadDens2000m	-0.136729
RoadDens3000m	-0.116027
Forest250m	0.00100484
Forest500m	0.0371414
Forest750m	0.0293908
Forest1000m	0.10926
Forest2000m	0.109987
Forest3000m	0.0301517
Water250m	NA
Water500m	-0.0898959
Water750m	-0.0804651
Water1000m	-0.0731263
Water2000m	-0.114683
Water3000m	-0.0991105
Agriculture250m	0.133506
Agriculture500m	0.114062
Agriculture750m	0.113808
Agriculture1000m	0.0712945
Agriculture2000m	0.0978983
Agriculture3000m	0.141563
UrbanGreenSpace250m	-0.0443486
UrbanGreenSpace500m	-0.0629151
UrbanGreenSpace750m	-0.061688
UrbanGreenSpace1000m	-0.0252435
UrbanGreenSpace2000m	-0.0358114
UrbanGreenSpace3000m	-0.0575192
ImperviousSurface250m	-0.0982243
ImperviousSurface500m	-0.148596
ImperviousSurface750m	-0.147063
ImperviousSurface1000m	-0.111576
ImperviousSurface2000m	-0.0982791
ImperviousSurface3000m	-0.155591
SemiNatAreas250m	-0.0941707
SemiNatAreas500m	-0.00738086
SemiNatAreas750m	0.0167951
SemiNatAreas1000m	-0.0989078
SemiNatAreas2000m	-0.106777
SemiNatAreas3000m	-0.049635
