# Supplementary material for: Anthropogenic effects on the body size of two neotropical orchid bees
Source: BMC Ecol Evol. 2022 Aug 2;22:94. doi: 10.1186/s12862-022-02048-z (PMC9347145; doi:10.1186/s12862-022-02048-z)
Supplement: Supplementary file 6 — Additional file 6: Table S6. Body Size measurements [file 12862_2022_2048_MOESM6_ESM.xlsx]

## Sheet: Bodysize_Dile_Viri
SpSite	Species	Region	Treatment	BeeCode	BodySize
1	E. dilemma	Cancun	City	1 Cancun C	3.66
1	E. dilemma	Cancun	City	2 Cancun C	3.44
1	E. dilemma	Cancun	City	3 Cancun C	3.7
1	E. dilemma	Cancun	City	4 Cancun C	3.38
1	E. dilemma	Cancun	City	5 Cancun C	3.53
1	E. dilemma	Cancun	City	6 Cancun C	3.48
1	E. dilemma	Cancun	City	8 Cancun C	3.48
1	E. dilemma	Cancun	City	9 Cancun C	3.37
1	E. dilemma	Cancun	City	10 Cancun C	3.29
1	E. dilemma	Cancun	City	11 Cancun C	3.51
1	E. dilemma	Cancun	City	12 Cancun C	3.36
1	E. dilemma	Cancun	City	13 Cancun C	3.58
1	E. dilemma	Cancun	City	14 Cancun C	3.46
1	E. dilemma	Cancun	City	15 Cancun C	3.41
1	E. dilemma	Cancun	City	16 Cancun C	3.58
1	E. dilemma	Cancun	City	17 Cancun C	3.45
1	E. dilemma	Cancun	City	18 Cancun C	3.28
1	E. dilemma	Cancun	City	19 Cancun C	3.5
1	E. dilemma	Cancun	City	20 Cancun C	3.33
1	E. dilemma	Cancun	City	21 Cancun C	3.52
2	E. dilemma	Cancun	Natural	2 Cancun N	3.59
2	E. dilemma	Cancun	Natural	3 Cancun N	3.6
2	E. dilemma	Cancun	Natural	4 Cancun N	3.58
2	E. dilemma	Cancun	Natural	6 Cancun N	3.52
2	E. dilemma	Cancun	Natural	7 Cancun N	3.47
2	E. dilemma	Cancun	Natural	8 Cancun N	3.47
2	E. dilemma	Cancun	Natural	9 Cancun N	3.51
2	E. dilemma	Cancun	Natural	10 Cancun N	3.59
2	E. dilemma	Cancun	Natural	12 Cancun N	3.53
2	E. dilemma	Cancun	Natural	13 Cancun N	3.52
2	E. dilemma	Cancun	Natural	14 Cancun N	3.53
2	E. dilemma	Cancun	Natural	15 Cancun N	3.56
2	E. dilemma	Cancun	Natural	16 Cancun N	3.58
2	E. dilemma	Cancun	Natural	17 Cancun N	3.52
2	E. dilemma	Cancun	Natural	18 Cancun N	3.56
2	E. dilemma	Cancun	Natural	19 Cancun N	3.72
2	E. dilemma	Cancun	Natural	20 Cancun N	3.52
2	E. dilemma	Cancun	Natural	21 Cancun N	3.5
2	E. dilemma	Cancun	Natural	22 Cancun N	3.53
2	E. dilemma	Cancun	Natural	23 Cancun N	3.47
3	E. dilemma	Cancun	Disturbed	1 Cancun D	3.57
3	E. dilemma	Cancun	Disturbed	2 Cancun D	3.35
3	E. dilemma	Cancun	Disturbed	3 Cancun D	3.64
3	E. dilemma	Cancun	Disturbed	4 Cancun D	3.69
3	E. dilemma	Cancun	Disturbed	5 Cancun D	3.12
3	E. dilemma	Cancun	Disturbed	6 Cancun D	3.29
3	E. dilemma	Cancun	Disturbed	7 Cancun D	3.1
3	E. dilemma	Cancun	Disturbed	8 Cancun D	3.32
3	E. dilemma	Cancun	Disturbed	9 Cancun D	3.31
3	E. dilemma	Cancun	Disturbed	10 Cancun D	3.48
3	E. dilemma	Cancun	Disturbed	11 Cancun D	3.38
3	E. dilemma	Cancun	Disturbed	12 Cancun D	3.14
3	E. dilemma	Cancun	Disturbed	13 Cancun D	3.37
3	E. dilemma	Cancun	Disturbed	14 Cancun D	3.57
3	E. dilemma	Cancun	Disturbed	15 Cancun D	3.09
3	E. dilemma	Cancun	Disturbed	16 Cancun D	3.49
3	E. dilemma	Cancun	Disturbed	17 Cancun D	3.12
3	E. dilemma	Cancun	Disturbed	18 Cancun D	3.42
3	E. dilemma	Cancun	Disturbed	19 Cancun D	3.44
3	E. dilemma	Cancun	Disturbed	20 Cancun D	3.41
4	E. dilemma	Cancun	Island	1 Cancun I	3.36
4	E. dilemma	Cancun	Island	2 Cancun I	3.57
4	E. dilemma	Cancun	Island	4 Cancun I	3.4
4	E. dilemma	Cancun	Island	5 Cancun I	3.41
4	E. dilemma	Cancun	Island	6 Cancun I	3.68
4	E. dilemma	Cancun	Island	7 Cancun I	3.44
4	E. dilemma	Cancun	Island	8 Cancun I	3.33
4	E. dilemma	Cancun	Island	9 Cancun I	3.27
4	E. dilemma	Cancun	Island	10 Cancun I	3.22
4	E. dilemma	Cancun	Island	11 Cancun I	3.53
4	E. dilemma	Cancun	Island	12 Cancun I	3.37
4	E. dilemma	Cancun	Island	13 Cancun I	3.42
4	E. dilemma	Cancun	Island	14 Cancun I	3.28
4	E. dilemma	Cancun	Island	15 Cancun I	3.48
4	E. dilemma	Cancun	Island	17 Cancun I	3.4
4	E. dilemma	Cancun	Island	18 Cancun I	3.32
4	E. dilemma	Cancun	Island	19 Cancun I	3.43
4	E. dilemma	Cancun	Island	20 Cancun I	3.39
4	E. dilemma	Cancun	Island	21 Cancun I	3.32
4	E. dilemma	Cancun	Island	22 Cancun I	3.4
5	E. dilemma	Chetumal	City	1 Chetumal C	3.35
5	E. dilemma	Chetumal	City	2 Chetumal C	3.49
5	E. dilemma	Chetumal	City	3 Chetumal C	3.56
5	E. dilemma	Chetumal	City	4 Chetumal C	3.33
5	E. dilemma	Chetumal	City	5 Chetumal C	3.45
5	E. dilemma	Chetumal	City	7 Chetumal C	3.56
5	E. dilemma	Chetumal	City	8 Chetumal C	3.66
5	E. dilemma	Chetumal	City	9 Chetumal C	3.49
5	E. dilemma	Chetumal	City	10 Chetumal C	3.63
5	E. dilemma	Chetumal	City	11 Chetumal C	3.51
5	E. dilemma	Chetumal	City	12 Chetumal C	3.47
5	E. dilemma	Chetumal	City	13 Chetumal C	3.56
5	E. dilemma	Chetumal	City	14 Chetumal C	3.59
5	E. dilemma	Chetumal	City	15 Chetumal C	3.46
5	E. dilemma	Chetumal	City	16 Chetumal C	3.42
5	E. dilemma	Chetumal	City	17 Chetumal C	3.78
5	E. dilemma	Chetumal	City	18 Chetumal C	3.52
5	E. dilemma	Chetumal	City	20 Chetumal C	3.42
5	E. dilemma	Chetumal	City	21 Chetumal C	3.28
5	E. dilemma	Chetumal	City	22 Chetumal C	3.53
6	E. dilemma	Chetumal	Natural	1 Chetumal N	3.44
6	E. dilemma	Chetumal	Natural	2 Chetumal N	3.67
6	E. dilemma	Chetumal	Natural	3 Chetumal N	3.59
6	E. dilemma	Chetumal	Natural	4 Chetumal N	3.35
6	E. dilemma	Chetumal	Natural	5 Chetumal N	3.58
6	E. dilemma	Chetumal	Natural	6 Chetumal N	3.32
6	E. dilemma	Chetumal	Natural	7 Chetumal N	3.51
6	E. dilemma	Chetumal	Natural	8 Chetumal N	3.17
6	E. dilemma	Chetumal	Natural	9 Chetumal N	3.5
6	E. dilemma	Chetumal	Natural	10 Chetumal N	3.42
6	E. dilemma	Chetumal	Natural	11 Chetumal N	3.41
6	E. dilemma	Chetumal	Natural	12 Chetumal N	3.71
6	E. dilemma	Chetumal	Natural	13 Chetumal N	3.37
6	E. dilemma	Chetumal	Natural	14 Chetumal N	3.53
6	E. dilemma	Chetumal	Natural	15 Chetumal N	3.2
6	E. dilemma	Chetumal	Natural	16 Chetumal N	3.33
6	E. dilemma	Chetumal	Natural	18 Chetumal N	3.33
6	E. dilemma	Chetumal	Natural	19 Chetumal N	3.66
6	E. dilemma	Chetumal	Natural	20 Chetumal N	3.73
6	E. dilemma	Chetumal	Natural	21 Chetumal N	3.48
7	E. dilemma	Chetumal	Disturbed	1 Chetumal D	3.41
7	E. dilemma	Chetumal	Disturbed	2 Chetumal D	3.56
7	E. dilemma	Chetumal	Disturbed	3 Chetumal D	3.44
7	E. dilemma	Chetumal	Disturbed	4 Chetumal D	3.47
7	E. dilemma	Chetumal	Disturbed	5 Chetumal D	3.62
7	E. dilemma	Chetumal	Disturbed	6 Chetumal D	3.41
7	E. dilemma	Chetumal	Disturbed	8 Chetumal D	3.52
7	E. dilemma	Chetumal	Disturbed	9 Chetumal D	3.33
7	E. dilemma	Chetumal	Disturbed	10 Chetumal D	3.42
7	E. dilemma	Chetumal	Disturbed	11 Chetumal D	3.39
7	E. dilemma	Chetumal	Disturbed	15 Chetumal D	3.2
7	E. dilemma	Chetumal	Disturbed	16 Chetumal D	3.41
7	E. dilemma	Chetumal	Disturbed	17 Chetumal D	3.41
7	E. dilemma	Chetumal	Disturbed	18 Chetumal D	3.56
7	E. dilemma	Chetumal	Disturbed	20 Chetumal D	3.48
7	E. dilemma	Chetumal	Disturbed	21 Chetumal D	3.39
7	E. dilemma	Chetumal	Disturbed	22 Chetumal D	3.33
7	E. dilemma	Chetumal	Disturbed	25 Chetumal D	3.37
7	E. dilemma	Chetumal	Disturbed	26 Chetumal D	3.23
7	E. dilemma	Chetumal	Disturbed	28 Chetumal D	3.54
8	E. dilemma	Tizimin	City	1 Tizimin C	3.48
8	E. dilemma	Tizimin	City	2 Tizimin C	3.22
8	E. dilemma	Tizimin	City	3 Tizimin C	3.48
8	E. dilemma	Tizimin	City	4 Tizimin C	3.68
8	E. dilemma	Tizimin	City	5 Tizimin C	3.73
8	E. dilemma	Tizimin	City	6 Tizimin C	3.45
8	E. dilemma	Tizimin	City	7 Tizimin C	3.59
8	E. dilemma	Tizimin	City	8 Tizimin C	3.63
8	E. dilemma	Tizimin	City	9 Tizimin C	3.34
8	E. dilemma	Tizimin	City	10 Tizimin C	3.87
8	E. dilemma	Tizimin	City	11 Tizimin C	3.43
8	E. dilemma	Tizimin	City	12 Tizimin C	3.41
8	E. dilemma	Tizimin	City	13 Tizimin C	3.56
8	E. dilemma	Tizimin	City	14 Tizimin C	3.4
8	E. dilemma	Tizimin	City	15 Tizimin C	3.54
8	E. dilemma	Tizimin	City	16 Tizimin C	3.61
8	E. dilemma	Tizimin	City	17 Tizimin C	3.27
8	E. dilemma	Tizimin	City	18 Tizimin C	3.34
8	E. dilemma	Tizimin	City	19 Tizimin C	3.56
8	E. dilemma	Tizimin	City	20 Tizimin C	3.63
9	E. dilemma	Tizimin	Natural	1 Tizimin N	3.36
9	E. dilemma	Tizimin	Natural	2 Tizimin N	3.41
9	E. dilemma	Tizimin	Natural	3 Tizimin N	3.31
9	E. dilemma	Tizimin	Natural	4 Tizimin N	3.61
9	E. dilemma	Tizimin	Natural	5 Tizimin N	3.68
9	E. dilemma	Tizimin	Natural	6 Tizimin N	3.57
9	E. dilemma	Tizimin	Natural	7 Tizimin N	3.56
9	E. dilemma	Tizimin	Natural	8 Tizimin N	3.5
9	E. dilemma	Tizimin	Natural	9 Tizimin N	3.4
9	E. dilemma	Tizimin	Natural	10 Tizimin N	3.08
9	E. dilemma	Tizimin	Natural	11 Tizimin N	3.63
9	E. dilemma	Tizimin	Natural	12 Tizimin N	3.4
9	E. dilemma	Tizimin	Natural	13 Tizimin N	3.63
9	E. dilemma	Tizimin	Natural	14 Tizimin N	3.63
9	E. dilemma	Tizimin	Natural	15 Tizimin N	3.52
9	E. dilemma	Tizimin	Natural	16 Tizimin N	3.54
9	E. dilemma	Tizimin	Natural	17 Tizimin N	3.64
9	E. dilemma	Tizimin	Natural	18 Tizimin N	3.47
9	E. dilemma	Tizimin	Natural	19 Tizimin N	3.64
9	E. dilemma	Tizimin	Natural	20 Tizimin N	3.52
10	E. dilemma	Tizimin	Disturbed	1 Tizimin D	3.54
10	E. dilemma	Tizimin	Disturbed	2 Tizimin D	3.43
10	E. dilemma	Tizimin	Disturbed	3 Tizimin D	3.38
10	E. dilemma	Tizimin	Disturbed	4 Tizimin D	3.26
10	E. dilemma	Tizimin	Disturbed	5 Tizimin D	3.45
10	E. dilemma	Tizimin	Disturbed	6 Tizimin D	3.61
10	E. dilemma	Tizimin	Disturbed	7 Tizimin D	3.38
10	E. dilemma	Tizimin	Disturbed	8 Tizimin D	3.41
10	E. dilemma	Tizimin	Disturbed	9 Tizimin D	3.61
10	E. dilemma	Tizimin	Disturbed	10 Tizimin D	3.56
10	E. dilemma	Tizimin	Disturbed	11 Tizimin D	3.31
10	E. dilemma	Tizimin	Disturbed	12 Tizimin D	3.48
10	E. dilemma	Tizimin	Disturbed	13 Tizimin D	3.66
10	E. dilemma	Tizimin	Disturbed	14 Tizimin D	3.36
10	E. dilemma	Tizimin	Disturbed	15 Tizimin D	3.47
10	E. dilemma	Tizimin	Disturbed	16 Tizimin D	3.52
10	E. dilemma	Tizimin	Disturbed	17 Tizimin D	3.52
10	E. dilemma	Tizimin	Disturbed	18 Tizimin D	3.68
10	E. dilemma	Tizimin	Disturbed	19 Tizimin D	3.57
10	E. dilemma	Tizimin	Disturbed	20 Tizimin D	3.48
11	E. dilemma	Campeche	City	1 Campeche C	3.43
11	E. dilemma	Campeche	City	2 Campeche C	3.39
11	E. dilemma	Campeche	City	3 Campeche C	3.35
11	E. dilemma	Campeche	City	4 Campeche C	3.28
11	E. dilemma	Campeche	City	5 Campeche C	3.42
11	E. dilemma	Campeche	City	6 Campeche C	3.38
11	E. dilemma	Campeche	City	7 Campeche C	3.34
11	E. dilemma	Campeche	City	8 Campeche C	3.56
11	E. dilemma	Campeche	City	9 Campeche C	3.36
11	E. dilemma	Campeche	City	10 Campeche C	3.3
11	E. dilemma	Campeche	City	11 Campeche C	3.32
11	E. dilemma	Campeche	City	12 Campeche C	3.41
11	E. dilemma	Campeche	City	13 Campeche C	3.41
11	E. dilemma	Campeche	City	14 Campeche C	3.41
11	E. dilemma	Campeche	City	15 Campeche C	3.36
11	E. dilemma	Campeche	City	18 Campeche C	3.49
11	E. dilemma	Campeche	City	19 Campeche C	3.4
11	E. dilemma	Campeche	City	20 Campeche C	3.34
11	E. dilemma	Campeche	City	21 Campeche C	3.46
11	E. dilemma	Campeche	City	22 Campeche C	3.24
12	E. dilemma	Campeche	Natural	1 Campeche N	3.4
12	E. dilemma	Campeche	Natural	2 Campeche N	3.31
12	E. dilemma	Campeche	Natural	3 Campeche N	3.36
12	E. dilemma	Campeche	Natural	4 Campeche N	3.55
12	E. dilemma	Campeche	Natural	5 Campeche N	3.39
12	E. dilemma	Campeche	Natural	6 Campeche N	3.48
12	E. dilemma	Campeche	Natural	7 Campeche N	3.56
12	E. dilemma	Campeche	Natural	8 Campeche N	3.52
12	E. dilemma	Campeche	Natural	10 Campeche N	3.46
12	E. dilemma	Campeche	Natural	11 Campeche N	3.42
12	E. dilemma	Campeche	Natural	12 Campeche N	3.52
12	E. dilemma	Campeche	Natural	13 Campeche N	3.5
12	E. dilemma	Campeche	Natural	14 Campeche N	3.51
12	E. dilemma	Campeche	Natural	15 Campeche N	3.39
12	E. dilemma	Campeche	Natural	16 Campeche N	3.48
12	E. dilemma	Campeche	Natural	17 Campeche N	3.56
12	E. dilemma	Campeche	Natural	19 Campeche N	3.59
12	E. dilemma	Campeche	Natural	20 Campeche N	3.34
12	E. dilemma	Campeche	Natural	21 Campeche N	3.53
12	E. dilemma	Campeche	Natural	22 Campeche N	3.29
13	E. dilemma	Campeche	Disturbed	1 Campeche D	3.48
13	E. dilemma	Campeche	Disturbed	2 Campeche D	3.3
13	E. dilemma	Campeche	Disturbed	3 Campeche D	3.53
13	E. dilemma	Campeche	Disturbed	4 Campeche D	3.53
13	E. dilemma	Campeche	Disturbed	5 Campeche D	3.36
13	E. dilemma	Campeche	Disturbed	6 Campeche D	3.58
13	E. dilemma	Campeche	Disturbed	7 Campeche D	3.4
13	E. dilemma	Campeche	Disturbed	8 Campeche D	3.52
13	E. dilemma	Campeche	Disturbed	9 Campeche D	3.32
13	E. dilemma	Campeche	Disturbed	10 Campeche D	3.42
13	E. dilemma	Campeche	Disturbed	11 Campeche D	3.21
13	E. dilemma	Campeche	Disturbed	12 Campeche D	3.33
13	E. dilemma	Campeche	Disturbed	13 Campeche D	3.58
13	E. dilemma	Campeche	Disturbed	14 Campeche D	3.49
13	E. dilemma	Campeche	Disturbed	15 Campeche D	3.41
13	E. dilemma	Campeche	Disturbed	16 Campeche D	3.55
13	E. dilemma	Campeche	Disturbed	17 Campeche D	3.47
13	E. dilemma	Campeche	Disturbed	18 Campeche D	3.44
13	E. dilemma	Campeche	Disturbed	19 Campeche D	3.39
13	E. dilemma	Campeche	Disturbed	20 Campeche D	3.56
14	E. dilemma	Oxcutzcab	City	1 Oxcutzcab C	3.31
14	E. dilemma	Oxcutzcab	City	2 Oxcutzcab C	3.41
14	E. dilemma	Oxcutzcab	City	3 Oxcutzcab C	3.4
14	E. dilemma	Oxcutzcab	City	4 Oxcutzcab C	3.59
14	E. dilemma	Oxcutzcab	City	5 Oxcutzcab C	3.36
14	E. dilemma	Oxcutzcab	City	6 Oxcutzcab C	3.22
14	E. dilemma	Oxcutzcab	City	7 Oxcutzcab C	3.61
14	E. dilemma	Oxcutzcab	City	8 Oxcutzcab C	3.48
14	E. dilemma	Oxcutzcab	City	9 Oxcutzcab C	3.7
14	E. dilemma	Oxcutzcab	City	10 Oxcutzcab C	3.49
14	E. dilemma	Oxcutzcab	City	11 Oxcutzcab C	3.06
14	E. dilemma	Oxcutzcab	City	12 Oxcutzcab C	3.54
14	E. dilemma	Oxcutzcab	City	13 Oxcutzcab C	3.19
14	E. dilemma	Oxcutzcab	City	14 Oxcutzcab C	3.2
14	E. dilemma	Oxcutzcab	City	15 Oxcutzcab C	3.26
14	E. dilemma	Oxcutzcab	City	16 Oxcutzcab C	3.4
14	E. dilemma	Oxcutzcab	City	17 Oxcutzcab C	3.4
14	E. dilemma	Oxcutzcab	City	18 Oxcutzcab C	3.31
14	E. dilemma	Oxcutzcab	City	19 Oxcutzcab C	3.29
14	E. dilemma	Oxcutzcab	City	20 Oxcutzcab C	3.29
15	E. dilemma	Oxcutzcab	Natural	1 Oxcutzcab N	3.68
15	E. dilemma	Oxcutzcab	Natural	2 Oxcutzcab N	3.75
15	E. dilemma	Oxcutzcab	Natural	3 Oxcutzcab N	3.4
15	E. dilemma	Oxcutzcab	Natural	4 Oxcutzcab N	3.41
15	E. dilemma	Oxcutzcab	Natural	5 Oxcutzcab N	3.49
15	E. dilemma	Oxcutzcab	Natural	6 Oxcutzcab N	3.55
15	E. dilemma	Oxcutzcab	Natural	7 Oxcutzcab N	3.57
15	E. dilemma	Oxcutzcab	Natural	8 Oxcutzcab N	3.44
15	E. dilemma	Oxcutzcab	Natural	9 Oxcutzcab N	3.63
15	E. dilemma	Oxcutzcab	Natural	10 Oxcutzcab N	3.62
15	E. dilemma	Oxcutzcab	Natural	11 Oxcutzcab N	3.65
15	E. dilemma	Oxcutzcab	Natural	12 Oxcutzcab N	3.63
15	E. dilemma	Oxcutzcab	Natural	13 Oxcutzcab N	3.74
15	E. dilemma	Oxcutzcab	Natural	14 Oxcutzcab N	3.72
15	E. dilemma	Oxcutzcab	Natural	15 Oxcutzcab N	3.48
15	E. dilemma	Oxcutzcab	Natural	16 Oxcutzcab N	3.63
15	E. dilemma	Oxcutzcab	Natural	17 Oxcutzcab N	3.54
15	E. dilemma	Oxcutzcab	Natural	18 Oxcutzcab N	3.66
15	E. dilemma	Oxcutzcab	Natural	19 Oxcutzcab N	3.62
15	E. dilemma	Oxcutzcab	Natural	20 Oxcutzcab N	3.77
16	E. dilemma	Oxcutzcab	Disturbed	1 Oxcutzcab D	3.66
16	E. dilemma	Oxcutzcab	Disturbed	2 Oxcutzcab D	3.41
16	E. dilemma	Oxcutzcab	Disturbed	3 Oxcutzcab D	3.29
16	E. dilemma	Oxcutzcab	Disturbed	4 Oxcutzcab D	3.54
16	E. dilemma	Oxcutzcab	Disturbed	5 Oxcutzcab D	3.57
16	E. dilemma	Oxcutzcab	Disturbed	6 Oxcutzcab D	3.46
16	E. dilemma	Oxcutzcab	Disturbed	7 Oxcutzcab D	3.63
16	E. dilemma	Oxcutzcab	Disturbed	8 Oxcutzcab D	3.33
16	E. dilemma	Oxcutzcab	Disturbed	9 Oxcutzcab D	3.4
16	E. dilemma	Oxcutzcab	Disturbed	10 Oxcutzcab D	3.68
16	E. dilemma	Oxcutzcab	Disturbed	11 Oxcutzcab D	3.68
16	E. dilemma	Oxcutzcab	Disturbed	12 Oxcutzcab D	3.47
16	E. dilemma	Oxcutzcab	Disturbed	13 Oxcutzcab D	3.61
16	E. dilemma	Oxcutzcab	Disturbed	14 Oxcutzcab D	3.41
16	E. dilemma	Oxcutzcab	Disturbed	15 Oxcutzcab D	3.5
16	E. dilemma	Oxcutzcab	Disturbed	16 Oxcutzcab D	3.47
16	E. dilemma	Oxcutzcab	Disturbed	17 Oxcutzcab D	3.66
16	E. dilemma	Oxcutzcab	Disturbed	18 Oxcutzcab D	3.41
16	E. dilemma	Oxcutzcab	Disturbed	19 Oxcutzcab D	3.59
16	E. dilemma	Oxcutzcab	Disturbed	20 Oxcutzcab D	3.15
17	E. dilemma	CiudadCarmen	Natural	1 CiudadCarmen N	3.63
17	E. dilemma	CiudadCarmen	Natural	2 CiudadCarmen N	3.41
17	E. dilemma	CiudadCarmen	Natural	3 CiudadCarmen N	3.67
17	E. dilemma	CiudadCarmen	Natural	4 CiudadCarmen N	3.49
17	E. dilemma	CiudadCarmen	Natural	5 CiudadCarmen N	3.41
17	E. dilemma	CiudadCarmen	Natural	6 CiudadCarmen N	3.61
17	E. dilemma	CiudadCarmen	Natural	7 CiudadCarmen N	3.21
17	E. dilemma	CiudadCarmen	Natural	8 CiudadCarmen N	3.55
17	E. dilemma	CiudadCarmen	Natural	9 CiudadCarmen N	3.72
17	E. dilemma	CiudadCarmen	Natural	10 CiudadCarmen N	3.53
17	E. dilemma	CiudadCarmen	Natural	11 CiudadCarmen N	3.68
17	E. dilemma	CiudadCarmen	Natural	12 CiudadCarmen N	3.7
17	E. dilemma	CiudadCarmen	Natural	13 CiudadCarmen N	3.33
17	E. dilemma	CiudadCarmen	Natural	14 CiudadCarmen N	3.55
17	E. dilemma	CiudadCarmen	Natural	15 CiudadCarmen N	3.56
17	E. dilemma	CiudadCarmen	Natural	16 CiudadCarmen N	3.34
17	E. dilemma	CiudadCarmen	Natural	17 CiudadCarmen N	3.66
17	E. dilemma	CiudadCarmen	Natural	18 CiudadCarmen N	3.56
17	E. dilemma	CiudadCarmen	Natural	19 CiudadCarmen N	3.53
17	E. dilemma	CiudadCarmen	Natural	20 CiudadCarmen N	3.62
18	E. dilemma	CiudadCarmen	Disturbed	1 CiudadCarmen D	3.56
18	E. dilemma	CiudadCarmen	Disturbed	2 CiudadCarmen D	3.57
18	E. dilemma	CiudadCarmen	Disturbed	3 CiudadCarmen D	3.64
18	E. dilemma	CiudadCarmen	Disturbed	4 CiudadCarmen D	3.68
18	E. dilemma	CiudadCarmen	Disturbed	5 CiudadCarmen D	3.43
18	E. dilemma	CiudadCarmen	Disturbed	6 CiudadCarmen D	3.73
18	E. dilemma	CiudadCarmen	Disturbed	7 CiudadCarmen D	3.43
18	E. dilemma	CiudadCarmen	Disturbed	9 CiudadCarmen D	3.29
18	E. dilemma	CiudadCarmen	Disturbed	10 CiudadCarmen D	3.14
18	E. dilemma	CiudadCarmen	Disturbed	11 CiudadCarmen D	3.44
18	E. dilemma	CiudadCarmen	Disturbed	12 CiudadCarmen D	3.49
18	E. dilemma	CiudadCarmen	Disturbed	13 CiudadCarmen D	3.56
18	E. dilemma	CiudadCarmen	Disturbed	14 CiudadCarmen D	3.45
18	E. dilemma	CiudadCarmen	Disturbed	15 CiudadCarmen D	3.65
18	E. dilemma	CiudadCarmen	Disturbed	16 CiudadCarmen D	3.31
18	E. dilemma	CiudadCarmen	Disturbed	17 CiudadCarmen D	3.4
18	E. dilemma	CiudadCarmen	Disturbed	18 CiudadCarmen D	3.41
18	E. dilemma	CiudadCarmen	Disturbed	19 CiudadCarmen D	3.47
18	E. dilemma	CiudadCarmen	Disturbed	20 CiudadCarmen D	3.36
18	E. dilemma	CiudadCarmen	Disturbed	21 CiudadCarmen D	3.31
19	E. dilemma	PlayaCarmen	Disturbed	1 PlayaCarmen D	3.34
19	E. dilemma	PlayaCarmen	Disturbed	2 PlayaCarmen D	3.53
19	E. dilemma	PlayaCarmen	Disturbed	3 PlayaCarmen D	3.52
19	E. dilemma	PlayaCarmen	Disturbed	4 PlayaCarmen D	3.28
19	E. dilemma	PlayaCarmen	Disturbed	5 PlayaCarmen D	3.34
19	E. dilemma	PlayaCarmen	Disturbed	6 PlayaCarmen D	3.63
19	E. dilemma	PlayaCarmen	Disturbed	7 PlayaCarmen D	3.53
19	E. dilemma	PlayaCarmen	Disturbed	8 PlayaCarmen D	3.34
19	E. dilemma	PlayaCarmen	Disturbed	10 PlayaCarmen D	3.65
19	E. dilemma	PlayaCarmen	Disturbed	11 PlayaCarmen D	3.56
19	E. dilemma	PlayaCarmen	Disturbed	12 PlayaCarmen D	3.61
19	E. dilemma	PlayaCarmen	Disturbed	13 PlayaCarmen D	3.45
19	E. dilemma	PlayaCarmen	Disturbed	14 PlayaCarmen D	3.37
19	E. dilemma	PlayaCarmen	Disturbed	15 PlayaCarmen D	3.32
19	E. dilemma	PlayaCarmen	Disturbed	16 PlayaCarmen D	3.54
19	E. dilemma	PlayaCarmen	Disturbed	17 PlayaCarmen D	3.53
19	E. dilemma	PlayaCarmen	Disturbed	18 PlayaCarmen D	3.55
19	E. dilemma	PlayaCarmen	Disturbed	19 PlayaCarmen D	3.56
19	E. dilemma	PlayaCarmen	Disturbed	20 PlayaCarmen D	3.13
19	E. dilemma	PlayaCarmen	Disturbed	21 PlayaCarmen D	3.48
20	E. dilemma	PlayaCarmen	Island	1 PlayaCarmen I	3.37
20	E. dilemma	PlayaCarmen	Island	2 PlayaCarmen I	3.35
20	E. dilemma	PlayaCarmen	Island	3 PlayaCarmen I	3.28
20	E. dilemma	PlayaCarmen	Island	5 PlayaCarmen I	3.51
20	E. dilemma	PlayaCarmen	Island	6 PlayaCarmen I	3.21
20	E. dilemma	PlayaCarmen	Island	7 PlayaCarmen I	3.14
20	E. dilemma	PlayaCarmen	Island	8 PlayaCarmen I	3.43
20	E. dilemma	PlayaCarmen	Island	9 PlayaCarmen I	3.7
20	E. dilemma	PlayaCarmen	Island	11 PlayaCarmen I	3.19
20	E. dilemma	PlayaCarmen	Island	13 PlayaCarmen I	3.47
20	E. dilemma	PlayaCarmen	Island	14 PlayaCarmen I	3.47
20	E. dilemma	PlayaCarmen	Island	15 PlayaCarmen I	3.53
20	E. dilemma	PlayaCarmen	Island	16 PlayaCarmen I	3.42
20	E. dilemma	PlayaCarmen	Island	17 PlayaCarmen I	3.64
20	E. dilemma	PlayaCarmen	Island	18 PlayaCarmen I	3.26
20	E. dilemma	PlayaCarmen	Island	19 PlayaCarmen I	3.4
20	E. dilemma	PlayaCarmen	Island	20 PlayaCarmen I	3.17
20	E. dilemma	PlayaCarmen	Island	21 PlayaCarmen I	3.53
20	E. dilemma	PlayaCarmen	Island	22 PlayaCarmen I	3.27
20	E. dilemma	PlayaCarmen	Island	23 PlayaCarmen I	3.18
21	E. dilemma	Merida	Natural	1 Merida N	3.63
21	E. dilemma	Merida	Natural	2 Merida N	3.61
21	E. dilemma	Merida	Natural	4 Merida N	3.47
21	E. dilemma	Merida	Natural	5 Merida N	3.4
21	E. dilemma	Merida	Natural	6 Merida N	3.3
21	E. dilemma	Merida	Natural	7 Merida N	3.43
21	E. dilemma	Merida	Natural	9 Merida N	3.6
21	E. dilemma	Merida	Natural	10 Merida N	3.41
21	E. dilemma	Merida	Natural	11 Merida N	3.29
21	E. dilemma	Merida	Natural	12 Merida N	3.41
21	E. dilemma	Merida	Natural	13 Merida N	3.56
21	E. dilemma	Merida	Natural	14 Merida N	3.59
21	E. dilemma	Merida	Natural	16 Merida N	3.47
21	E. dilemma	Merida	Natural	17 Merida N	3.47
21	E. dilemma	Merida	Natural	18 Merida N	3.4
21	E. dilemma	Merida	Natural	19 Merida N	3.67
21	E. dilemma	Merida	Natural	20 Merida N	3.56
21	E. dilemma	Merida	Natural	21 Merida N	3.36
21	E. dilemma	Merida	Natural	22 Merida N	3.46
21	E. dilemma	Merida	Natural	23 Merida N	3.56
22	E. dilemma	Chiquila	Disturbed	1 Chiquila D	3.26
22	E. dilemma	Chiquila	Disturbed	2 Chiquila D	3.71
22	E. dilemma	Chiquila	Disturbed	3 Chiquila D	3.54
22	E. dilemma	Chiquila	Disturbed	4 Chiquila D	3.42
22	E. dilemma	Chiquila	Disturbed	5 Chiquila D	3.57
22	E. dilemma	Chiquila	Disturbed	6 Chiquila D	3.84
22	E. dilemma	Chiquila	Disturbed	7 Chiquila D	3.48
22	E. dilemma	Chiquila	Disturbed	8 Chiquila D	3.37
22	E. dilemma	Chiquila	Disturbed	9 Chiquila D	3.63
22	E. dilemma	Chiquila	Disturbed	10 Chiquila D	3.5
22	E. dilemma	Chiquila	Disturbed	11 Chiquila D	3.46
22	E. dilemma	Chiquila	Disturbed	12 Chiquila D	3.4
22	E. dilemma	Chiquila	Disturbed	14 Chiquila D	3.37
22	E. dilemma	Chiquila	Disturbed	15 Chiquila D	3.7
22	E. dilemma	Chiquila	Disturbed	16 Chiquila D	3.27
22	E. dilemma	Chiquila	Disturbed	17 Chiquila D	3.38
22	E. dilemma	Chiquila	Disturbed	18 Chiquila D	3.63
22	E. dilemma	Chiquila	Disturbed	20 Chiquila D	3.54
22	E. dilemma	Chiquila	Disturbed	21 Chiquila D	3.59
22	E. dilemma	Chiquila	Disturbed	22 Chiquila D	3.65
23	E. viridissima	CiudadCarmen	Island	1 CiudadCarmen I	3.63
23	E. viridissima	CiudadCarmen	Island	2 CiudadCarmen I	3.47
23	E. viridissima	CiudadCarmen	Island	3 CiudadCarmen I	3.5
23	E. viridissima	CiudadCarmen	Island	4 CiudadCarmen I	3.45
23	E. viridissima	CiudadCarmen	Island	5 CiudadCarmen I	3.76
23	E. viridissima	CiudadCarmen	Island	6 CiudadCarmen I	3.49
23	E. viridissima	CiudadCarmen	Island	7 CiudadCarmen I	3.62
23	E. viridissima	CiudadCarmen	Island	8 CiudadCarmen I	3.44
23	E. viridissima	CiudadCarmen	Island	9 CiudadCarmen I	3.21
23	E. viridissima	CiudadCarmen	Island	10 CiudadCarmen I	3.72
23	E. viridissima	CiudadCarmen	Island	12 CiudadCarmen I	3.49
23	E. viridissima	CiudadCarmen	Island	13 CiudadCarmen I	3.46
23	E. viridissima	CiudadCarmen	Island	14 CiudadCarmen I	3.81
23	E. viridissima	CiudadCarmen	Island	15 CiudadCarmen I	3.63
23	E. viridissima	CiudadCarmen	Island	16 CiudadCarmen I	3.4
23	E. viridissima	CiudadCarmen	Island	17 CiudadCarmen I	3.58
23	E. viridissima	CiudadCarmen	Island	18 CiudadCarmen I	3.64
23	E. viridissima	CiudadCarmen	Island	19 CiudadCarmen I	3.34
23	E. viridissima	CiudadCarmen	Island	20 CiudadCarmen I	3.63
23	E. viridissima	CiudadCarmen	Island	21 CiudadCarmen I	3.5
24	E. viridissima	CiudadCarmen	Natural	1 CiudadCarmen N	3.45
24	E. viridissima	CiudadCarmen	Natural	2 CiudadCarmen N	3.57
24	E. viridissima	CiudadCarmen	Natural	3 CiudadCarmen N	3.42
24	E. viridissima	CiudadCarmen	Natural	4 CiudadCarmen N	3.59
24	E. viridissima	CiudadCarmen	Natural	5 CiudadCarmen N	3.66
24	E. viridissima	CiudadCarmen	Natural	6 CiudadCarmen N	3.52
24	E. viridissima	CiudadCarmen	Natural	7 CiudadCarmen N	3.67
24	E. viridissima	CiudadCarmen	Natural	8 CiudadCarmen N	3.5
24	E. viridissima	CiudadCarmen	Natural	9 CiudadCarmen N	3.56
24	E. viridissima	CiudadCarmen	Natural	10 CiudadCarmen N	3.64
24	E. viridissima	CiudadCarmen	Natural	11 CiudadCarmen N	3.67
24	E. viridissima	CiudadCarmen	Natural	12 CiudadCarmen N	3.77
24	E. viridissima	CiudadCarmen	Natural	13 CiudadCarmen N	3.59
24	E. viridissima	CiudadCarmen	Natural	14 CiudadCarmen N	3.4
24	E. viridissima	CiudadCarmen	Natural	15 CiudadCarmen N	3.62
24	E. viridissima	CiudadCarmen	Natural	16 CiudadCarmen N	3.69
24	E. viridissima	CiudadCarmen	Natural	17 CiudadCarmen N	3.56
24	E. viridissima	CiudadCarmen	Natural	18 CiudadCarmen N	3.51
24	E. viridissima	CiudadCarmen	Natural	20 CiudadCarmen N	3.63
24	E. viridissima	CiudadCarmen	Natural	21 CiudadCarmen N	3.56
25	E. viridissima	CiudadCarmen	Disturbed	1 CIudadCarmen D	3.56
25	E. viridissima	CiudadCarmen	Disturbed	2 CIudadCarmen D	3.46
25	E. viridissima	CiudadCarmen	Disturbed	3 CIudadCarmen D	3.48
25	E. viridissima	CiudadCarmen	Disturbed	4 CIudadCarmen D	3.52
25	E. viridissima	CiudadCarmen	Disturbed	5 CIudadCarmen D	3.66
25	E. viridissima	CiudadCarmen	Disturbed	6 CIudadCarmen D	3.78
25	E. viridissima	CiudadCarmen	Disturbed	7 CIudadCarmen D	3.63
25	E. viridissima	CiudadCarmen	Disturbed	8 CIudadCarmen D	3.55
25	E. viridissima	CiudadCarmen	Disturbed	9 CIudadCarmen D	3.53
25	E. viridissima	CiudadCarmen	Disturbed	10 CIudadCarmen D	3.67
25	E. viridissima	CiudadCarmen	Disturbed	11 CIudadCarmen D	3.74
25	E. viridissima	CiudadCarmen	Disturbed	12 CIudadCarmen D	3.33
25	E. viridissima	CiudadCarmen	Disturbed	13 CIudadCarmen D	3.5
25	E. viridissima	CiudadCarmen	Disturbed	14 CIudadCarmen D	3.57
25	E. viridissima	CiudadCarmen	Disturbed	15 CIudadCarmen D	3.46
25	E. viridissima	CiudadCarmen	Disturbed	16 CIudadCarmen D	3.47
25	E. viridissima	CiudadCarmen	Disturbed	17 CIudadCarmen D	3.67
25	E. viridissima	CiudadCarmen	Disturbed	18 CIudadCarmen D	3.3
25	E. viridissima	CiudadCarmen	Disturbed	19 CIudadCarmen D	3.47
25	E. viridissima	CiudadCarmen	Disturbed	20 CIudadCarmen D	3.68
26	E. viridissima	Merida	City	1 Merida C	3.57
26	E. viridissima	Merida	City	2 Merida C	3.64
26	E. viridissima	Merida	City	3 Merida C	3.44
26	E. viridissima	Merida	City	4 Merida C	3.3
26	E. viridissima	Merida	City	5 Merida C	3.59
26	E. viridissima	Merida	City	6 Merida C	3.62
26	E. viridissima	Merida	City	7 Merida C	3.26
26	E. viridissima	Merida	City	8 Merida C	3.53
26	E. viridissima	Merida	City	9 Merida C	3.5
26	E. viridissima	Merida	City	10 Merida C	3.36
26	E. viridissima	Merida	City	11 Merida C	3.49
26	E. viridissima	Merida	City	12 Merida C	3.45
26	E. viridissima	Merida	City	13 Merida C	3.56
26	E. viridissima	Merida	City	14 Merida C	3.49
26	E. viridissima	Merida	City	15 Merida C	3.49
26	E. viridissima	Merida	City	16 Merida C	3.65
26	E. viridissima	Merida	City	17 Merida C	3.37
26	E. viridissima	Merida	City	18 Merida C	3.46
26	E. viridissima	Merida	City	19 Merida C	3.58
26	E. viridissima	Merida	City	20 Merida C	3.43
27	E. viridissima	Merida	Natural	1 Merida N	3.63
27	E. viridissima	Merida	Natural	2 Merida N	3.4
27	E. viridissima	Merida	Natural	3 Merida N	3.41
27	E. viridissima	Merida	Natural	4 Merida N	3.41
27	E. viridissima	Merida	Natural	5 Merida N	3.62
27	E. viridissima	Merida	Natural	6 Merida N	3.56
27	E. viridissima	Merida	Natural	7 Merida N	3.54
27	E. viridissima	Merida	Natural	8 Merida N	3.55
27	E. viridissima	Merida	Natural	9 Merida N	3.49
27	E. viridissima	Merida	Natural	10 Merida N	3.56
27	E. viridissima	Merida	Natural	11 Merida N	3.66
27	E. viridissima	Merida	Natural	12 Merida N	3.29
27	E. viridissima	Merida	Natural	13 Merida N	3.6
27	E. viridissima	Merida	Natural	14 Merida N	3.58
27	E. viridissima	Merida	Natural	15 Merida N	3.48
27	E. viridissima	Merida	Natural	16 Merida N	3.78
27	E. viridissima	Merida	Natural	17 Merida N	3.91
27	E. viridissima	Merida	Natural	18 Merida N	3.71
27	E. viridissima	Merida	Natural	20 Merida N	3.51
27	E. viridissima	Merida	Natural	21 Merida N	3.51
